# Supplementary material for: pH and Nitrate Drive Bacterial Diversity in Oil Reservoirs at a Localized Geographic Scale
Source: Microorganisms. 2023 Jan 6;11(1):151. doi: 10.3390/microorganisms11010151 (PMC9865607; doi:10.3390/microorganisms11010151)
Supplement: Supplementary file 1 [file microorganisms-11-00151-s001.zip]

Archive with 1 entries (1 files):
- microorganisms-2112854-supplementary.docx
